# Supplementary material for: Early COVID-19 Vaccination of Romanian Medical and Social Personnel
Source: Vaccines (Basel). 2021 Oct 3;9(10):1127. doi: 10.3390/vaccines9101127 (PMC8541077; doi:10.3390/vaccines9101127)
Supplement: Supplementary file 1 [file vaccines-09-01127-s001.zip]

Archive with 1 entries (1 files):
- vaccines-1372086-supplementary.pdf
